# Supplementary material for: Association between Domperidone Administered via Feeding Tube and Feeding Success in Critically Ill Patients with Enteral Feeding Intolerance
Source: J Pers Med. 2021 Aug 27;11(9):846. doi: 10.3390/jpm11090846 (PMC8466316; doi:10.3390/jpm11090846)
Supplement: Supplementary file 1 [file jpm-11-00846-s001.zip]

Archive with 1 entries (1 files):
- jpm-1337893-supplementary.pdf
